# Supplementary material for: Web-Based Personalized Nutrition System for Delivering Dietary Feedback Based on Behavior Change Techniques: Development and Pilot Study among Dietitians
Source: Nutrients. 2021 Sep 27;13(10):3391. doi: 10.3390/nu13103391 (PMC8538565; doi:10.3390/nu13103391)
Supplement: Supplementary file 1 [file nutrients-13-03391-s001.zip]

Archive with 1 entries (1 files):
- nutrients-1389891-supplementary.pdf
